# Supplementary material for: Updating global urbanization projections under the Shared Socioeconomic Pathways
Source: Sci Data. 2022 Mar 31;9:137. doi: 10.1038/s41597-022-01209-5 (PMC8971473; doi:10.1038/s41597-022-01209-5)
Supplement: Supplementary file 2 — Suppl. Table 1 [file 41597_2022_1209_MOESM2_ESM.xlsx]

## Sheet: Sheet1
Suppl. Table 1 Economies in WUP2018 database
x	Economy	Code	Region	Income group
1	Afghanistan	AFG	South Asia	Low income
2	Albania	ALB	Europe & Central Asia	Middle income
3	Algeria	DZA	Middle East & North Africa	Middle income
4	American Samoa	ASM	East Asia & Pacific	Middle income
5	Andorra	AND	Europe & Central Asia	High income
6	Angola	AGO	Sub-Saharan Africa	Middle income
7	Argentina	ARG	Latin America & Caribbean	Middle income
8	Armenia	ARM	Europe & Central Asia	Middle income
9	Australia	AUS	East Asia & Pacific	High income
10	Azerbaijan	AZE	Europe & Central Asia	Middle income
11	Bahamas, The	BHS	Latin America & Caribbean	High income
12	Bahrain	BHR	Middle East & North Africa	High income
13	Bangladesh	BGD	South Asia	Middle income
14	Belarus	BLR	Europe & Central Asia	Middle income
15	Belgium	BEL	Europe & Central Asia	High income
16	Benin	BEN	Sub-Saharan Africa	Low income
17	Bhutan	BTN	South Asia	Middle income
18	Bolivia	BOL	Latin America & Caribbean	Middle income
19	Bosnia and Herzegovina	BIH	Europe & Central Asia	Middle income
20	Botswana	BWA	Sub-Saharan Africa	Middle income
21	Brazil	BRA	Latin America & Caribbean	Middle income
22	British Virgin Islands	VGB	Latin America & Caribbean	High income
23	Brunei Darussalam	BRN	East Asia & Pacific	High income
24	Bulgaria	BGR	Europe & Central Asia	Middle income
25	Burkina Faso	BFA	Sub-Saharan Africa	Low income
26	Burundi	BDI	Sub-Saharan Africa	Low income
27	Cabo Verde	CPV	Sub-Saharan Africa	Middle income
28	Cambodia	KHM	East Asia & Pacific	Middle income
29	Cameroon	CMR	Sub-Saharan Africa	Middle income
30	Canada	CAN	North America	High income
31	Central African Republic	CAF	Sub-Saharan Africa	Low income
32	Chad	TCD	Sub-Saharan Africa	Low income
33	Chile	CHL	Latin America & Caribbean	High income
34	China	CHN	East Asia & Pacific	Middle income
35	Colombia	COL	Latin America & Caribbean	Middle income
36	Comoros	COM	Sub-Saharan Africa	Middle income
37	Congo, Dem. Rep.	COD	Sub-Saharan Africa	Low income
38	Congo, Rep.	COG	Sub-Saharan Africa	Middle income
39	Costa Rica	CRI	Latin America & Caribbean	Middle income
40	Côte d'Ivoire	CIV	Sub-Saharan Africa	Middle income
41	Croatia	HRV	Europe & Central Asia	High income
42	Cuba	CUB	Latin America & Caribbean	Middle income
43	Curaçao	CUW	Latin America & Caribbean	High income
44	Cyprus	CYP	Europe & Central Asia	High income
45	Czech Republic	CZE	Europe & Central Asia	High income
46	Denmark	DNK	Europe & Central Asia	High income
47	Djibouti	DJI	Middle East & North Africa	Middle income
48	Dominica	DMA	Latin America & Caribbean	Middle income
49	Dominican Republic	DOM	Latin America & Caribbean	Middle income
50	Ecuador	ECU	Latin America & Caribbean	Middle income
51	Egypt, Arab Rep.	EGY	Middle East & North Africa	Middle income
52	El Salvador	SLV	Latin America & Caribbean	Middle income
53	Equatorial Guinea	GNQ	Sub-Saharan Africa	Middle income
54	Eritrea	ERI	Sub-Saharan Africa	Low income
55	Estonia	EST	Europe & Central Asia	High income
56	Eswatini	SWZ	Sub-Saharan Africa	Middle income
57	Ethiopia	ETH	Sub-Saharan Africa	Low income
58	Faroe Islands	FRO	Europe & Central Asia	High income
59	Fiji	FJI	East Asia & Pacific	Middle income
60	Finland	FIN	Europe & Central Asia	High income
61	France	FRA	Europe & Central Asia	High income
62	French Polynesia	PYF	East Asia & Pacific	High income
63	Gabon	GAB	Sub-Saharan Africa	Middle income
64	Gambia, The	GMB	Sub-Saharan Africa	Low income
65	Georgia	GEO	Europe & Central Asia	Middle income
66	Germany	DEU	Europe & Central Asia	High income
67	Ghana	GHA	Sub-Saharan Africa	Middle income
68	Greece	GRC	Europe & Central Asia	High income
69	Greenland	GRL	Europe & Central Asia	High income
70	Grenada	GRD	Latin America & Caribbean	Middle income
71	Guam	GUM	East Asia & Pacific	High income
72	Guatemala	GTM	Latin America & Caribbean	Middle income
73	Guinea	GIN	Sub-Saharan Africa	Low income
74	Guinea-Bissau	GNB	Sub-Saharan Africa	Low income
75	Haiti	HTI	Latin America & Caribbean	Low income
76	Honduras	HND	Latin America & Caribbean	Middle income
77	Hungary	HUN	Europe & Central Asia	High income
78	Iceland	ISL	Europe & Central Asia	High income
79	India	IND	South Asia	Middle income
80	Indonesia	IDN	East Asia & Pacific	Middle income
81	Iran, Islamic Rep.	IRN	Middle East & North Africa	Middle income
82	Iraq	IRQ	Middle East & North Africa	Middle income
83	Ireland	IRL	Europe & Central Asia	High income
84	Israel	ISR	Middle East & North Africa	High income
85	Italy	ITA	Europe & Central Asia	High income
86	Jamaica	JAM	Latin America & Caribbean	Middle income
87	Japan	JPN	East Asia & Pacific	High income
88	Jordan	JOR	Middle East & North Africa	Middle income
89	Kazakhstan	KAZ	Europe & Central Asia	Middle income
90	Kenya	KEN	Sub-Saharan Africa	Middle income
91	Kiribati	KIR	East Asia & Pacific	Middle income
92	Korea, Dem. People's Rep.	PRK	East Asia & Pacific	Low income
93	Korea, Rep.	KOR	East Asia & Pacific	High income
94	Kyrgyz Republic	KGZ	Europe & Central Asia	Middle income
95	Lao PDR	LAO	East Asia & Pacific	Middle income
96	Latvia	LVA	Europe & Central Asia	High income
97	Lebanon	LBN	Middle East & North Africa	Middle income
98	Lesotho	LSO	Sub-Saharan Africa	Middle income
99	Liberia	LBR	Sub-Saharan Africa	Low income
100	Libya	LBY	Middle East & North Africa	Middle income
101	Lithuania	LTU	Europe & Central Asia	High income
102	Luxembourg	LUX	Europe & Central Asia	High income
103	Madagascar	MDG	Sub-Saharan Africa	Low income
104	Malawi	MWI	Sub-Saharan Africa	Low income
105	Malaysia	MYS	East Asia & Pacific	Middle income
106	Maldives	MDV	South Asia	Middle income
107	Mali	MLI	Sub-Saharan Africa	Low income
108	Malta	MLT	Middle East & North Africa	High income
109	Marshall Islands	MHL	East Asia & Pacific	Middle income
110	Mauritania	MRT	Sub-Saharan Africa	Middle income
111	Mauritius	MUS	Sub-Saharan Africa	Middle income
112	Mexico	MEX	Latin America & Caribbean	Middle income
113	Moldova	MDA	Europe & Central Asia	Middle income
114	Mongolia	MNG	East Asia & Pacific	Middle income
115	Montenegro	MNE	Europe & Central Asia	Middle income
116	Morocco	MAR	Middle East & North Africa	Middle income
117	Mozambique	MOZ	Sub-Saharan Africa	Low income
118	Myanmar	MMR	East Asia & Pacific	Middle income
119	Namibia	NAM	Sub-Saharan Africa	Middle income
120	Nepal	NPL	South Asia	Low income
121	Netherlands	NLD	Europe & Central Asia	High income
122	New Caledonia	NCL	East Asia & Pacific	High income
123	New Zealand	NZL	East Asia & Pacific	High income
124	Nicaragua	NIC	Latin America & Caribbean	Middle income
125	Niger	NER	Sub-Saharan Africa	Low income
126	Nigeria	NGA	Sub-Saharan Africa	Middle income
127	North Macedonia	MKD	Europe & Central Asia	Middle income
128	Northern Mariana Islands	MNP	East Asia & Pacific	High income
129	Norway	NOR	Europe & Central Asia	High income
130	Oman	OMN	Middle East & North Africa	High income
131	Pakistan	PAK	South Asia	Middle income
132	Palau	PLW	East Asia & Pacific	High income
133	Panama	PAN	Latin America & Caribbean	High income
134	Papua New Guinea	PNG	East Asia & Pacific	Middle income
135	Paraguay	PRY	Latin America & Caribbean	Middle income
136	Peru	PER	Latin America & Caribbean	Middle income
137	Philippines	PHL	East Asia & Pacific	Middle income
138	Poland	POL	Europe & Central Asia	High income
139	Portugal	PRT	Europe & Central Asia	High income
140	Puerto Rico	PRI	Latin America & Caribbean	High income
141	Qatar	QAT	Middle East & North Africa	High income
142	Romania	ROU	Europe & Central Asia	Middle income
143	Russian Federation	RUS	Europe & Central Asia	Middle income
144	Rwanda	RWA	Sub-Saharan Africa	Low income
145	Samoa	WSM	East Asia & Pacific	Middle income
146	San Marino	SMR	Europe & Central Asia	High income
147	São Tomé and Principe	STP	Sub-Saharan Africa	Middle income
148	Saudi Arabia	SAU	Middle East & North Africa	High income
149	Senegal	SEN	Sub-Saharan Africa	Middle income
150	Serbia	SRB	Europe & Central Asia	Middle income
151	Seychelles	SYC	Sub-Saharan Africa	High income
152	Sierra Leone	SLE	Sub-Saharan Africa	Low income
153	Slovak Republic	SVK	Europe & Central Asia	High income
154	Slovenia	SVN	Europe & Central Asia	High income
155	Solomon Islands	SLB	East Asia & Pacific	Middle income
156	Somalia	SOM	Sub-Saharan Africa	Low income
157	South Africa	ZAF	Sub-Saharan Africa	Middle income
158	South Sudan	SSD	Sub-Saharan Africa	Low income
159	Spain	ESP	Europe & Central Asia	High income
160	Sri Lanka	LKA	South Asia	Middle income
161	St. Kitts and Nevis	KNA	Latin America & Caribbean	High income
162	St. Vincent and the Grenadines	VCT	Latin America & Caribbean	Middle income
163	Sudan	SDN	Sub-Saharan Africa	Middle income
164	Suriname	SUR	Latin America & Caribbean	Middle income
165	Sweden	SWE	Europe & Central Asia	High income
166	Switzerland	CHE	Europe & Central Asia	High income
167	Syrian Arab Republic	SYR	Middle East & North Africa	Low income
168	Taiwan, China	TWN	East Asia & Pacific	High income
169	Tanzania	TZA	Sub-Saharan Africa	Low income
170	Thailand	THA	East Asia & Pacific	Middle income
171	Timor-Leste	TLS	East Asia & Pacific	Middle income
172	Togo	TGO	Sub-Saharan Africa	Low income
173	Tonga	TON	East Asia & Pacific	Middle income
174	Trinidad and Tobago	TTO	Latin America & Caribbean	High income
175	Tunisia	TUN	Middle East & North Africa	Middle income
176	Turkey	TUR	Europe & Central Asia	Middle income
177	Turkmenistan	TKM	Europe & Central Asia	Middle income
178	Turks and Caicos Islands	TCA	Latin America & Caribbean	High income
179	Tuvalu	TUV	East Asia & Pacific	Middle income
180	Uganda	UGA	Sub-Saharan Africa	Low income
181	Ukraine	UKR	Europe & Central Asia	Middle income
182	United Arab Emirates	ARE	Middle East & North Africa	High income
183	United Kingdom	GBR	Europe & Central Asia	High income
184	United States	USA	North America	High income
185	Uruguay	URY	Latin America & Caribbean	High income
186	Uzbekistan	UZB	Europe & Central Asia	Middle income
187	Vanuatu	VUT	East Asia & Pacific	Middle income
188	Venezuela, RB	VEN	Latin America & Caribbean	Middle income
189	Vietnam	VNM	East Asia & Pacific	Middle income
190	Virgin Islands (U.S.)	VIR	Latin America & Caribbean	High income
191	West Bank and Gaza	PSE	Middle East & North Africa	Lower middle income
192	Yemen, Rep.	YEM	Middle East & North Africa	Low income
193	Zambia	ZMB	Sub-Saharan Africa	Middle income
194	Zimbabwe	ZWE	Sub-Saharan Africa	Middle income
