# Supplementary material for: Updating global urbanization projections under the Shared Socioeconomic Pathways
Source: Sci Data. 2022 Mar 31;9:137. doi: 10.1038/s41597-022-01209-5 (PMC8971473; doi:10.1038/s41597-022-01209-5)
Supplement: Supplementary file 3 — Suppl. Table 2 [file 41597_2022_1209_MOESM3_ESM.xlsx]

## Sheet: Sheet1
Suppl. Table 2 Economies in WB database
x	Economy	Code	Region	Income group
1	Afghanistan	AFG	South Asia	Low income
2	Albania	ALB	Europe & Central Asia	Middle income
3	Algeria	DZA	Middle East & North Africa	Middle income
4	American Samoa	ASM	East Asia & Pacific	Middle income
5	Andorra	AND	Europe & Central Asia	High income
6	Angola	AGO	Sub-Saharan Africa	Middle income
7	Argentina	ARG	Latin America & Caribbean	Middle income
8	Armenia	ARM	Europe & Central Asia	Middle income
9	Australia	AUS	East Asia & Pacific	High income
10	Azerbaijan	AZE	Europe & Central Asia	Middle income
11	Bahamas, The	BHS	Latin America & Caribbean	High income
12	Bahrain	BHR	Middle East & North Africa	High income
13	Bangladesh	BGD	South Asia	Middle income
14	Belarus	BLR	Europe & Central Asia	Middle income
15	Belgium	BEL	Europe & Central Asia	High income
16	Benin	BEN	Sub-Saharan Africa	Low income
17	Bhutan	BTN	South Asia	Middle income
18	Bolivia	BOL	Latin America & Caribbean	Middle income
19	Bosnia and Herzegovina	BIH	Europe & Central Asia	Middle income
20	Botswana	BWA	Sub-Saharan Africa	Middle income
21	Brazil	BRA	Latin America & Caribbean	Middle income
22	British Virgin Islands	VGB	Latin America & Caribbean	High income
23	Brunei Darussalam	BRN	East Asia & Pacific	High income
24	Bulgaria	BGR	Europe & Central Asia	Middle income
25	Burkina Faso	BFA	Sub-Saharan Africa	Low income
26	Burundi	BDI	Sub-Saharan Africa	Low income
27	Cabo Verde	CPV	Sub-Saharan Africa	Middle income
28	Cambodia	KHM	East Asia & Pacific	Middle income
29	Cameroon	CMR	Sub-Saharan Africa	Middle income
30	Canada	CAN	North America	High income
31	Central African Republic	CAF	Sub-Saharan Africa	Low income
32	Chad	TCD	Sub-Saharan Africa	Low income
33	Chile	CHL	Latin America & Caribbean	High income
34	China	CHN	East Asia & Pacific	Middle income
35	Colombia	COL	Latin America & Caribbean	Middle income
36	Comoros	COM	Sub-Saharan Africa	Middle income
37	Congo, Dem. Rep.	COD	Sub-Saharan Africa	Low income
38	Congo, Rep.	COG	Sub-Saharan Africa	Middle income
39	Costa Rica	CRI	Latin America & Caribbean	Middle income
40	Côte d'Ivoire	CIV	Sub-Saharan Africa	Middle income
41	Croatia	HRV	Europe & Central Asia	High income
42	Cuba	CUB	Latin America & Caribbean	Middle income
43	Curaçao	CUW	Latin America & Caribbean	High income
44	Cyprus	CYP	Europe & Central Asia	High income
45	Czech Republic	CZE	Europe & Central Asia	High income
46	Denmark	DNK	Europe & Central Asia	High income
47	Djibouti	DJI	Middle East & North Africa	Middle income
48	Dominica	DMA	Latin America & Caribbean	Middle income
49	Dominican Republic	DOM	Latin America & Caribbean	Middle income
50	Ecuador	ECU	Latin America & Caribbean	Middle income
51	Egypt, Arab Rep.	EGY	Middle East & North Africa	Middle income
52	El Salvador	SLV	Latin America & Caribbean	Middle income
53	Equatorial Guinea	GNQ	Sub-Saharan Africa	Middle income
54	Eritrea	ERI	Sub-Saharan Africa	Low income
55	Estonia	EST	Europe & Central Asia	High income
56	Eswatini	SWZ	Sub-Saharan Africa	Middle income
57	Ethiopia	ETH	Sub-Saharan Africa	Low income
58	Faroe Islands	FRO	Europe & Central Asia	High income
59	Fiji	FJI	East Asia & Pacific	Middle income
60	Finland	FIN	Europe & Central Asia	High income
61	France	FRA	Europe & Central Asia	High income
62	French Polynesia	PYF	East Asia & Pacific	High income
63	Gabon	GAB	Sub-Saharan Africa	Middle income
64	Gambia, The	GMB	Sub-Saharan Africa	Low income
65	Georgia	GEO	Europe & Central Asia	Middle income
66	Germany	DEU	Europe & Central Asia	High income
67	Ghana	GHA	Sub-Saharan Africa	Middle income
68	Greece	GRC	Europe & Central Asia	High income
69	Greenland	GRL	Europe & Central Asia	High income
70	Grenada	GRD	Latin America & Caribbean	Middle income
71	Guam	GUM	East Asia & Pacific	High income
72	Guatemala	GTM	Latin America & Caribbean	Middle income
73	Guinea	GIN	Sub-Saharan Africa	Low income
74	Guinea-Bissau	GNB	Sub-Saharan Africa	Low income
75	Haiti	HTI	Latin America & Caribbean	Low income
76	Honduras	HND	Latin America & Caribbean	Middle income
77	Hungary	HUN	Europe & Central Asia	High income
78	Iceland	ISL	Europe & Central Asia	High income
79	India	IND	South Asia	Middle income
80	Indonesia	IDN	East Asia & Pacific	Middle income
81	Iran, Islamic Rep.	IRN	Middle East & North Africa	Middle income
82	Iraq	IRQ	Middle East & North Africa	Middle income
83	Ireland	IRL	Europe & Central Asia	High income
84	Israel	ISR	Middle East & North Africa	High income
85	Italy	ITA	Europe & Central Asia	High income
86	Jamaica	JAM	Latin America & Caribbean	Middle income
87	Japan	JPN	East Asia & Pacific	High income
88	Jordan	JOR	Middle East & North Africa	Middle income
89	Kazakhstan	KAZ	Europe & Central Asia	Middle income
90	Kenya	KEN	Sub-Saharan Africa	Middle income
91	Kiribati	KIR	East Asia & Pacific	Middle income
92	Korea, Dem. People's Rep.	PRK	East Asia & Pacific	Low income
93	Korea, Rep.	KOR	East Asia & Pacific	High income
94	Lao PDR	LAO	East Asia & Pacific	Middle income
95	Latvia	LVA	Europe & Central Asia	High income
96	Lebanon	LBN	Middle East & North Africa	Middle income
97	Lesotho	LSO	Sub-Saharan Africa	Middle income
98	Liberia	LBR	Sub-Saharan Africa	Low income
99	Libya	LBY	Middle East & North Africa	Middle income
100	Lithuania	LTU	Europe & Central Asia	High income
101	Luxembourg	LUX	Europe & Central Asia	High income
102	Madagascar	MDG	Sub-Saharan Africa	Low income
103	Malawi	MWI	Sub-Saharan Africa	Low income
104	Malaysia	MYS	East Asia & Pacific	Middle income
105	Maldives	MDV	South Asia	Middle income
106	Mali	MLI	Sub-Saharan Africa	Low income
107	Malta	MLT	Middle East & North Africa	High income
108	Marshall Islands	MHL	East Asia & Pacific	Middle income
109	Mauritania	MRT	Sub-Saharan Africa	Middle income
110	Mauritius	MUS	Sub-Saharan Africa	Middle income
111	Mexico	MEX	Latin America & Caribbean	Middle income
112	Moldova	MDA	Europe & Central Asia	Middle income
113	Mongolia	MNG	East Asia & Pacific	Middle income
114	Montenegro	MNE	Europe & Central Asia	Middle income
115	Morocco	MAR	Middle East & North Africa	Middle income
116	Mozambique	MOZ	Sub-Saharan Africa	Low income
117	Myanmar	MMR	East Asia & Pacific	Middle income
118	Namibia	NAM	Sub-Saharan Africa	Middle income
119	Nepal	NPL	South Asia	Low income
120	Netherlands	NLD	Europe & Central Asia	High income
121	New Caledonia	NCL	East Asia & Pacific	High income
122	New Zealand	NZL	East Asia & Pacific	High income
123	Nicaragua	NIC	Latin America & Caribbean	Middle income
124	Niger	NER	Sub-Saharan Africa	Low income
125	Nigeria	NGA	Sub-Saharan Africa	Middle income
126	North Macedonia	MKD	Europe & Central Asia	Middle income
127	Northern Mariana Islands	MNP	East Asia & Pacific	High income
128	Norway	NOR	Europe & Central Asia	High income
129	Oman	OMN	Middle East & North Africa	High income
130	Pakistan	PAK	South Asia	Middle income
131	Palau	PLW	East Asia & Pacific	High income
132	Panama	PAN	Latin America & Caribbean	High income
133	Papua New Guinea	PNG	East Asia & Pacific	Middle income
134	Paraguay	PRY	Latin America & Caribbean	Middle income
135	Peru	PER	Latin America & Caribbean	Middle income
136	Philippines	PHL	East Asia & Pacific	Middle income
137	Poland	POL	Europe & Central Asia	High income
138	Portugal	PRT	Europe & Central Asia	High income
139	Puerto Rico	PRI	Latin America & Caribbean	High income
140	Qatar	QAT	Middle East & North Africa	High income
141	Romania	ROU	Europe & Central Asia	Middle income
142	Russian Federation	RUS	Europe & Central Asia	Middle income
143	Rwanda	RWA	Sub-Saharan Africa	Low income
144	San Marino	SMR	Europe & Central Asia	High income
145	São Tomé and Principe	STP	Sub-Saharan Africa	Middle income
146	Saudi Arabia	SAU	Middle East & North Africa	High income
147	Senegal	SEN	Sub-Saharan Africa	Middle income
148	Seychelles	SYC	Sub-Saharan Africa	High income
149	Sierra Leone	SLE	Sub-Saharan Africa	Low income
150	Slovak Republic	SVK	Europe & Central Asia	High income
151	Slovenia	SVN	Europe & Central Asia	High income
152	Solomon Islands	SLB	East Asia & Pacific	Middle income
153	Somalia	SOM	Sub-Saharan Africa	Low income
154	South Africa	ZAF	Sub-Saharan Africa	Middle income
155	South Sudan	SSD	Sub-Saharan Africa	Low income
156	Spain	ESP	Europe & Central Asia	High income
157	Sri Lanka	LKA	South Asia	Middle income
158	St. Vincent and the Grenadines	VCT	Latin America & Caribbean	Middle income
159	Sudan	SDN	Sub-Saharan Africa	Middle income
160	Suriname	SUR	Latin America & Caribbean	Middle income
161	Sweden	SWE	Europe & Central Asia	High income
162	Switzerland	CHE	Europe & Central Asia	High income
163	Syrian Arab Republic	SYR	Middle East & North Africa	Low income
164	Tanzania	TZA	Sub-Saharan Africa	Low income
165	Thailand	THA	East Asia & Pacific	Middle income
166	Timor-Leste	TLS	East Asia & Pacific	Middle income
167	Togo	TGO	Sub-Saharan Africa	Low income
168	Tonga	TON	East Asia & Pacific	Middle income
169	Trinidad and Tobago	TTO	Latin America & Caribbean	High income
170	Tunisia	TUN	Middle East & North Africa	Middle income
171	Turkey	TUR	Europe & Central Asia	Middle income
172	Turkmenistan	TKM	Europe & Central Asia	Middle income
173	Turks and Caicos Islands	TCA	Latin America & Caribbean	High income
174	Tuvalu	TUV	East Asia & Pacific	Middle income
175	Uganda	UGA	Sub-Saharan Africa	Low income
176	Ukraine	UKR	Europe & Central Asia	Middle income
177	United Arab Emirates	ARE	Middle East & North Africa	High income
178	United Kingdom	GBR	Europe & Central Asia	High income
179	United States	USA	North America	High income
180	Uruguay	URY	Latin America & Caribbean	High income
181	Uzbekistan	UZB	Europe & Central Asia	Middle income
182	Vanuatu	VUT	East Asia & Pacific	Middle income
183	Venezuela, RB	VEN	Latin America & Caribbean	Middle income
184	Vietnam	VNM	East Asia & Pacific	Middle income
185	Virgin Islands (U.S.)	VIR	Latin America & Caribbean	High income
186	Yemen, Rep.	YEM	Middle East & North Africa	Low income
187	Zambia	ZMB	Sub-Saharan Africa	Middle income
188	Zimbabwe	ZWE	Sub-Saharan Africa	Middle income
